# Supplementary material for: Addressing Infant and Young Child Feeding Recommendations From a Planetary Health Perspective
Source: Adv Nutr. 2024 Sep 13;15(11):100303. doi: 10.1016/j.advnut.2024.100303 (PMC11656346; doi:10.1016/j.advnut.2024.100303)
Supplement: multimedia component 1 [file mmc1.xlsx]

## Sheet: Sheet1
Addressing infant and young child feeding recommendations from a planetary health perspective Andrea Santos-Guzmán Supplementary Table 1
Country	Language	Includes recommendations for IYC	Includes quantitative information (portions) for children	Exclusion criteria	Link	Observations
Benin	French	No	No	No recommendations for children <2y	https://wiredhealthresources.net/presentations/82/story_content/external_files/Benin.pdf
Ethiopia	English	Yes	No	No information on portion size and frequency for each food group	https://ephi.gov.et/wp-content/uploads/2021/02/FBDG_MotherDocument_WebVersion.pdf
Gahna	English	No	No	No recommendations for children <2y	https://drive.google.com/file/d/1eZcCt0dhkNjDOUA13-BiGAfs23uOpkVl/view?fbclid=IwAR0AFLyO71Zfqa66PJGaRUZNaIO-gV-bc9WjyAVYsS16SxS9Q38yDEKyL90
Kenya	English	Yes	Yes	It does not have specific quantities per food group, does not include meat recommendations	https://www.nutritionhealth.or.ke/wp-content/uploads/Downloads/National%20Guidelines%20for%20Healthy%20Diets%20and%20Physical%20Activity%202017.pdf
Namibia	English	No	No	No recommendations for children <2y	https://openknowledge.fao.org/server/api/core/bitstreams/d66a1136-9262-408c-93ef-a69f6f40e3fc/content
Nigeria	English	Yes	No	No information on portion size and frequency for each food group	https://openknowledge.fao.org/server/api/core/bitstreams/53d6c163-3ffe-426f-a6b3-ff3357e96754/content
Seychelles	English	No	No	No recommendations for children <2y	https://openknowledge.fao.org/server/api/core/bitstreams/a51d10c3-3bd8-43c5-9dee-bc6c20c1841e/content
Sierra Leone	English	Yes	No	No information on portion size and frequency for each food group	https://openknowledge.fao.org/server/api/core/bitstreams/22cb889f-b539-4ef9-8572-2afcc3bcfa39/content
South Africa	English	Yes	No	No information on portion size and frequency for each food group	https://openknowledge.fao.org/server/api/core/bitstreams/2cf12134-bb2d-47b1-92b0-403b028c60ad/content
Zambia	English	Yes	Yes	Included	https://nfnc.org.zm/download/zambia-food-based-dietary-guidelines-technical-recommendations-2021-produced-by-the-ministry-of-agriculture/	Accessed Jul 2024
Afghanistan	English	Yes	No	No information on portion size and frequency for each food group
Australia	English	Yes	No	No information on portion size and frequency for each food group	https://www.eatforhealth.gov.au/sites/default/files/files/the_guidelines/n56b_infant_feeding_summary_130808.pdf
Bangladesh	English	Yes	No	No information on portion size and frequency for each food group	https://openknowledge.fao.org/server/api/core/bitstreams/9fdfbe0e-c3f6-45e0-a45d-39a53b4fd5b5/content
Cambodia	English	No	No	No recommendations for children <2y	https://openknowledge.fao.org/server/api/core/bitstreams/89f4ce9a-558b-4407-a7b3-aed014339237/content
China	English	Yes		English version not available	http://dg.cnsoc.org/article/04/J4-AsD_DR3OLQMnHG0-jZA.html http://dg.cnsoc.org/article/04/hjgfxca3Ra69sKbvqDETbg.html	Accessed Jul 2024
Fiji	English	Yes	No	No information on portion size and frequency for each food group	https://openknowledge.fao.org/server/api/core/bitstreams/f021e0e3-b5d0-4f58-8eae-d02907792f1c/content
Indonesia	Indonesian	Yes	No	No information on portion size and frequency for each food group	http://hukor.kemkes.go.id/uploads/produk_hukum/PMK%20No.%2041%20ttg%20Pedoman%20Gizi%20Seimbang.pdf
India	English	Yes	Yes	Included
Japan	Japanese			English version not available	https://www.mhlw.go.jp/english/wp/wp-hw2/part2/p2c1s3.pdf https://www.mhlw.go.jp/content/001151422.pdf
Malaysia		No	No	Unable to access	https://www.moh.gov.my/index.php/pages/view/370
Mongolia	English	No	No	Unable to access	https://www.fao.org/nutrition/education/food-dietary-guidelines/regions/countries/mongolia/en/
Nepal				Unable to access
New Zealand	English	Yes	Yes	The exact portion per food group is not specified, but rather as a total that can be interchangeable.	https://www.health.govt.nz/system/files/documents/publications/healthy-eating-guidelines-for-new-zealand-babies-and-toddlers-nov21-v3.pdf
Philippines	English	Yes	No	No information on portion size and frequency for each food group	https://www.fnri.dost.gov.ph/index.php/publications/writers-pool-corner/57-food-and-nutrition/204-nutritional-guidelines-for-filipinos-a-prescription-to-good-nutrition
Korea	English	No	No	No recommendations for children <2y
Sri Lanka	English	No	No	No recommendations for children <2y	https://nutrition.health.gov.lk/wp-content/uploads/2021/10/English-book-Final.pdf
Thailand	English	No	No	No recommendations for children <2y	https://openknowledge.fao.org/server/api/core/bitstreams/d0e96e0d-660b-4e4f-b103-c79ba6e143f2/content
Vietnam	Vietnamise	No	No	No recommendations for children <2y
Iran	Persian	No	No	No recommendations for children <2y	http://nut.behdasht.gov.ir/
Lebanon	English	No	No	No recommendations for children <2y	https://www.aub.edu.lb/fafs/nfsc/Documents/FBDG%20English%20Version.pdf
Oman	English	No	No	No recommendations for children <2y	https://openknowledge.fao.org/server/api/core/bitstreams/b25490bb-3379-472f-932a-ec1a02c68155/content
Qatar	English	Yes	No	No information on portion size and frequency for each food group
Saudi Arabia	English	No	No	No recommendations for children <2y	https://www.moh.gov.sa/en/Ministry/MediaCenter/Publications/Documents/final%20english%20%20%D8%A7%D9%84%D9%83%D8%AA%D8%A7%D8%A8%20%D8%A7%D9%84%D8%B9%D9%84%D9%85%D9%8A%20%D8%A5%D9%86%D8%AC%D9%84%D9%8A%D8%B2%D9%8A.pdf
United Arab Emirates	Arabic	No	No	No recommendations for children <2y	https://www.sharjah.ac.ae/en/academics/Colleges/healthsciences/dept/cnad/Documents/Nutrition%20Tips/UAE%20Food-based%20dietary%20guidelines.pdf	Accessed Jul 2024
Albania	English	Yes	No	No information on portion size and frequency for each food group	https://openknowledge.fao.org/server/api/core/bitstreams/83254fbe-357a-497c-8b8b-e85a4862a95b/content	Accessed Jul 2024
Austria	German	Yes	No	No information on portion size and frequency for each food group	https://openknowledge.fao.org/server/api/core/bitstreams/aed15d1b-e438-4f8d-a959-cd1c7efc48bd/content https://openknowledge.fao.org/server/api/core/bitstreams/f7d13b90-88c7-4044-a0a9-1a4ab6f9b0db/content https://openknowledge.fao.org/server/api/core/bitstreams/8050022a-6700-4ea3-bc85-e85cc2a15cdf/content	Accessed Jul 2024
Belgium	French	No	No	No recommendations for children <2y	https://www.fao.org/nutrition/education/food-dietary-guidelines/regions/countries/belgium/en/
Bosnia	Bosnian	No	No	Unable to access	https://openknowledge.fao.org/home
Bulgaria	English	No	No	No recommendations for children <2y	https://ncpha.government.bg/uploads/pages/3001/Healthy_eating_18_65-en.pdf
Coatia	Croatian	No	No	No recommendations for children <2y	https://www.fao.org/nutrition/education/food-dietary-guidelines/regions/countries/croatia/en/
Cyprus	Greek	No	No	Unable to access	https://openknowledge.fao.org/home
Denmark	Danish	No	No	No recommendations for children <2y	https://foedevarestyrelsen.dk/kost-og-foedevarer/alt-om-mad/de-officielle-kostraad#c41067
Estonia	Estonian	Yes	No	No information on portion size and frequency for each food group	https://intra.tai.ee/images/prints/documents/149019033869_eesti%20toitumis-%20ja%20liikumissoovitused.pdf
Finland	English	Yes	No	No information on portion size and frequency for each food group	https://www.julkari.fi/bitstream/handle/10024/137770/URN_ISBN_978-952-343-264-2.pdf?sequence=1&isAllowed=y
France	French	Yes	No	No information on portion size and frequency for each food group	https://www.anses.fr/fr/system/files/NUT2017SA0145.pdf
Georgia	English	Yes	No	No information on portion size and frequency for each food group	https://openknowledge.fao.org/server/api/core/bitstreams/87f51c03-d1e6-4521-b308-60987f7ba7c3/content
Germany	German	No	No	No recommendations for children <2y	https://www.dge.de/fileadmin/dok/gesunde-ernaehrung/ernaehrungsempfehlung/10-regeln/10-Regeln-der-DGE.pdf	Accessed Jul 2024
Greece	Greek	Yes	No	No information on portion size and frequency for each food group	http://www.diatrofikoiodigoi.gr/files/ImageGallery/kids/KIDS_036.pdf
Hungary	Hungarian	No	No	Unable to access	https://openknowledge.fao.org/home
Iceland	Icelandic	Yes	No	English version not available	https://assets.ctfassets.net/8k0h54kbe6bj/39SgCDH5K63doYrYnwNWFW/db4eb1175dbc4951557ca3d146c40dc0/Naering_ungbarna_30.01.2018.pdf
Ireland	English	No	No	No recommendations for children <2y	https://assets.gov.ie/7649/3049964a47cb405fa20ea8d96bf50c91.pdf
Israel	English	No	No	No recommendations for children <2y	https://www.health.gov.il/PublicationsFiles/dietary%20guidelines%20EN.pdf
Italy	Italian	Yes	Yes	Suggested portions (includes prepared meals/menu)	https://www.crea.gov.it/web/alimenti-e-nutrizione/-/linee-guida-per-una-sana-alimentazione-2018
Latvia	Latvian	Yes	No	No information on portion size and frequency for each food group	https://www.spkc.gov.lv/sites/spkc/files/data_content/uztura_ieteikumi_berniem_2_lidz_18_gadi1.pdf
Malta	English	No	No	Unable to access	https://health.gov.mt/en/health-promotion/Documents/library/publications/Healthy%20plate%20EN.pdf
Netherlands	Dutch	No	No	No recommendations for children <2y	https://www.healthcouncil.nl/documents/advisory-reports/2015/11/04/dutch-dietary-guidelines-2015	The scientific journal has estimates for IYC but they are not shown on any of the documents published
North Macedonia	English	No	No	No recommendations for children <2y	https://zdravstvo.gov.mk/vodich-za-ishrana/	Accessed Jul 2024
Norway	English	Yes	No	No information on portion size and frequency for each food group	https://norden.diva-portal.org/smash/get/diva2:704251/FULLTEXT01.pdf	Guidelines for infants and young children are currently being developed
Poland	Polish	No	No	No recommendations for children <2y	https://ncez.pzh.gov.pl/wp-content/uploads/2021/02/talerz-i-zalecenia.pdf
Portugal	Portuguese	Yes	No	Portions by food group are only specified for children aged 3-6y	https://nutrimento.pt/activeapp/wp-content/uploads/2019/10/Alimentac%CC%A7a%CC%83o-Sauda%CC%81vel-dos-0-aos-6-anos.-pdf.pdf
Moldova	Romanian	Yes	No	No information on portion size and frequency for each food group	https://library.usmf.md/sites/default/files/2019-06/ghid_nutritie_romana_CIP_electronic.pdf
Romania	Romanian	Yes	No	No information on portion size and frequency for each food group	https://openknowledge.fao.org/server/api/core/bitstreams/3c1fc862-60d2-4a8d-b03e-7fa7e80f5899/content
Slovenia	Slovene	No	No	Unable to access	https://openknowledge.fao.org/server/api/core/mapping?url=https://openknowledge.fao.org/3/a-as697e.pdf
Spain	Español	No	No	No recommendations for children <2y	https://www.aesan.gob.es/AECOSAN/docs/documentos/seguridad_alimentaria/evaluacion_riesgos/informes_comite/INFORME_RECOMENDACIONES_DIETETICAS.pdf
Sweden	English	Yes	No	No information on portion size and frequency for each food group	https://www.livsmedelsverket.se/globalassets/publikationsdatabas/andra-sprak/bra-mat-for-barn/good-food-for-children-1-2-years.pdf
Turkey	English	Yes	No	No information on portion size and frequency for each food group	https://openknowledge.fao.org/server/api/core/bitstreams/df2808c3-b417-43f4-b148-836e675c7cd3/content	Accessed Jul 2024
United Kingdom	English	No	No	No recommendations for children <2y	https://assets.publishing.service.gov.uk/government/uploads/system/uploads/attachment_data/file/579388/eatwell_model_guide_report.pdf
Antigua y Barbuda	English	No	No	No recommendations for children <2y	https://openknowledge.fao.org/server/api/core/bitstreams/1334b5e1-ce6f-4bcd-98c1-4706ca6b5311/content
Argentina	Spanish	Yes	No	No information on portion size and frequency for each food group	https://openknowledge.fao.org/server/api/core/bitstreams/a66e0e62-8fda-43cd-ada7-2ccaa800002d/content
Bahamas	English	No	No	No recommendations for children <2y	https://openknowledge.fao.org/server/api/core/bitstreams/c41e97b5-761e-4b5d-81a5-9f947549604c/content
Barbados	English	No	No	No recommendations for children <2y	https://openknowledge.fao.org/server/api/core/bitstreams/e73f8b39-b133-44f1-8596-fd08e45fd2f4/content
Belize	English	No	No	No recommendations for children <2y	https://openknowledge.fao.org/server/api/core/bitstreams/7cacbe3e-be9d-4b33-8153-62a07ff21206/content
Bolivia	Spanish	Yes	No	No information on portion size and frequency for each food group	https://www.minsalud.gob.bo/images/Libros/DGPS/PDS/p342_bt_dgps_uan_BASES_TECNICAS_DE_LAS_GUIAS.pdf
Brazil	English	Yes	No	No information on portion size and frequency for each food group	https://bvsms.saude.gov.br/bvs/publicacoes/dietary_guidelines_brazilian_chhildren_under.pdf
Chile	Spanish	No	No	No recommendations for children <2y	https://www.minsal.cl/wp-content/uploads/2022/12/guias_alimentarias_2022_2ed.pdf
Colombia	Spanish	Yes	No	No information on portion size and frequency for each food group	https://www.icbf.gov.co/system/files/guias_alimentarias_basadas_en_alimentos_para_mujeres_gestantes_madres_en_periodo_de_lactancia_y_ninos_y_ninas_menores_de_2_anos_para_colombia_0_0.pdf
Costa Rica	Spanish	No	No	No recommendations for children <2y	https://openknowledge.fao.org/server/api/core/bitstreams/4dfea9df-6be2-49aa-a713-b42ca69ef9e1/content
Cuba	Spanish	Yes	No	No information on portion size and frequency for each food group	https://openknowledge.fao.org/server/api/core/bitstreams/e0159064-d5d9-4638-9c58-a59305a145b0/content
Dominican Republic	Spanish	Yes	No	No information on portion size and frequency for each food group	https://www.fao.org/nutrition/education/food-dietary-guidelines/regions/countries/dominican-republic/en/
Ecuador	Spanish	No	No	No recommendations for children <2y	https://www.fao.org/nutrition/education/food-dietary-guidelines/regions/countries/ecuador/en/
El Salvador	Spanish	No	No	No recommendations for children <2y	https://openknowledge.fao.org/server/api/core/bitstreams/2085afa6-36d9-4bc6-8c90-ab58bb827044/content
Guatemala	Spanish	Yes	No	No information on portion size and frequency for each food group	https://openknowledge.fao.org/server/api/core/bitstreams/a3349d10-48d7-4f91-86f9-b8a6270784e1/content
Guyana	English	Yes	No	No information on portion size and frequency for each food group	https://openknowledge.fao.org/server/api/core/bitstreams/ad8bbf39-5441-4dd7-a448-6dc7b929449a/content
Honduras	Spanish	No	No	No recommendations for children <2y	https://openknowledge.fao.org/server/api/core/bitstreams/6f45c8ab-7e2b-4d4a-a8e3-011e7d9e7c7a/content
Jamaica	English	No	No	No recommendations for children <2y	https://openknowledge.fao.org/server/api/core/bitstreams/e7de83ef-d4b0-4aeb-8818-9b8f4cf89763/content
Mexico	English	Yes	Yes	Included	Not available online
Panama	Spanish	Yes	Yes	Included	https://openknowledge.fao.org/server/api/core/bitstreams/6cdfea32-f21b-4f5d-ad6e-4b581ac82b46/content
Paraguay	Spanish	Yes	Yes	Included	https://www.inan.gov.py/site/?page_id=60	Accessed Jul 2024: Book number 2
Perú	Spanish	No	No	Unable to access	https://www.fao.org/nutrition/education/food-dietary-guidelines/regions/countries/peru/en/
Saint Kitts and Nevis	English	No	No	No recommendations for children <2y	https://openknowledge.fao.org/server/api/core/bitstreams/4742fd7a-da90-419d-9670-fb6063550b0d/content
Saint Lucia	English	No	No	No recommendations for children <2y	https://openknowledge.fao.org/server/api/core/bitstreams/e113c383-0526-4a4f-a421-1351a1cf100a/content
Saint Vincent and the Grenadines	English	No	No	No recommendations for children <2y	https://www.fao.org/nutrition/education/food-dietary-guidelines/regions/countries/saint-vincent-and-the-grenadines/en/
Uruguay	Spanish	No	No	No recommendations for children <2y	https://www.gub.uy/ministerio-desarrollo-social/comunicacion/publicaciones/guia-alimentaria-para-la-poblacion-uruguaya
Venezuela	Spanish	Yes	No	No information on portion size and frequency for each food group	https://openknowledge.fao.org/server/api/core/bitstreams/2ff0919b-1640-43f6-ae8d-d385697a257b/content
Canada	English	Yes	No	No information on portion size and frequency for each food group	https://food-guide.canada.ca/sites/default/files/artifact-pdf/CDG-EN-2018.pdf
United States	English	Yes	Yes	Included	https://www.dietaryguidelines.gov/sites/default/files/2021-03/Dietary_Guidelines_for_Americans-2020-2025.pdf
